# Supplementary material for: Combined Effect of Biological and Organic Fertilizers on Agrobiochemical Traits of Corn (Zea mays L.) under Wastewater Irrigation
Source: Plants (Basel). 2024 May 12;13(10):1331. doi: 10.3390/plants13101331 (PMC11124832; doi:10.3390/plants13101331)
Supplement: Supplementary file 1 [file plants-13-01331-s001.zip]

Archive with 1 entries (1 files):
- plants-2857414-supplementary.pdf
